# Supplementary material for: Whole-genome sequencing-based antimicrobial resistance and shedding dynamics of Escherichia coli isolated from calves before and after antimicrobial group treatments
Source: Microbiol Spectr. 2024 Mar 5;12(4):e03214-23. doi: 10.1128/spectrum.03214-23 (PMC10986552; doi:10.1128/spectrum.03214-23)
Supplement: Supplemental Table S1 — Genome sequences of 264 Escherichia coli isolated from 22 calves. [file spectrum.03214-23-s0001.xlsx]

## Sheet: Sheet1
Supplementary Table S1. Genome sequences of 264 Escherichia coli isolated from 22 calves.
Sample ID	Calf ID	Sampling Time	Isolate number	O Type (E. coli CGE SerotypeFinder:CGE SerotypeFinder)	H Type (E. coli CGE SerotypeFinder:CGE SerotypeFinder)	ST Warwick (E. coli MLST Warwick)	CC Warwick (E. coli MLST Warwick)	adk (E. coli MLST Warwick)	fumC (E. coli MLST Warwick)	gyrB (E. coli MLST Warwick)	icd (E. coli MLST Warwick)	mdh (E. coli MLST Warwick)	purA (E. coli MLST Warwick)	recA (E. coli MLST Warwick)	ST Pasteur (E. coli MLST Pasteur)	CC Pasteur (E. coli MLST Pasteur)	dinB (E. coli MLST Pasteur)	icdA (E. coli MLST Pasteur)	pabB (E. coli MLST Pasteur)	polB (E. coli MLST Pasteur)	putP (E. coli MLST Pasteur)	trpA (E. coli MLST Pasteur)	trpB (E. coli MLST Pasteur)	uidA (E. coli MLST Pasteur)	Amikacin (E. coli NCBI AMRFinderPlus)	Gentamicin (E. coli NCBI AMRFinderPlus)	Hygromycin (E. coli NCBI AMRFinderPlus)	Kanamycin (E. coli NCBI AMRFinderPlus)	Kasugamycin (E. coli NCBI AMRFinderPlus)	Spectinomycin (E. coli NCBI AMRFinderPlus)	Streptomycin (E. coli NCBI AMRFinderPlus)	Tobramycin (E. coli NCBI AMRFinderPlus)	Avilamycin (E. coli NCBI AMRFinderPlus)	Bacitracin (E. coli NCBI AMRFinderPlus)	Ampicillin (E. coli NCBI AMRFinderPlus)	Beta-lactam (E. coli NCBI AMRFinderPlus)	Carbapenem (E. coli NCBI AMRFinderPlus)	Cephalosporin (E. coli NCBI AMRFinderPlus)	Cephalothin (E. coli NCBI AMRFinderPlus)	Methicillin (E. coli NCBI AMRFinderPlus)	Bleomycin (E. coli NCBI AMRFinderPlus)	Zorbamycin (E. coli NCBI AMRFinderPlus)	Colistin (E. coli NCBI AMRFinderPlus)	Fluoroquinolone (E. coli NCBI AMRFinderPlus)	Fosfomycin (E. coli NCBI AMRFinderPlus)	Fusidic Acid (E. coli NCBI AMRFinderPlus)	Vancomycin (E. coli NCBI AMRFinderPlus)	Lincosamide (E. coli NCBI AMRFinderPlus)	Erythromycin (E. coli NCBI AMRFinderPlus)
601_1_1_L1_	601	1	1	O21	H9	783		6	4	33	10	20	12	7	968		25	91	4	2	6	7	2	206		aac(3)-IIa / ant(2'')-Ia		ant(2'')-Ia			aph(3'')-Ib / aph(6)-Id	ant(2'')-Ia				blaEC / blaTEM-1
601_1_2_L1_	601	1	2		H21	155	ST155 Cplx	6	4	14	16	24	8	14	21		7	33	18	2	5	28	2	2							aph(3'')-Ib / aph(6)-Id					blaEC
601_1_3_L1_	601	1	3	O21	H9	783		6	4	33	10	20	12	7	968		25	91	4	2	6	7	2	206		aac(3)-IIa / ant(2'')-Ia		ant(2'')-Ia			aph(3'')-Ib / aph(6)-Id	ant(2'')-Ia				blaEC / blaTEM-1
601_2_1_L1_	601	2	1	O21	H9	783		6	4	33	10	20	12	7	968		25	91	4	2	6	7	2	206		aac(3)-IIa / ant(2'')-Ia		ant(2'')-Ia			aph(3'')-Ib / aph(6)-Id	ant(2'')-Ia				blaEC / blaTEM-1
601_2_2_L1_	601	2	2		H21	155	ST155 Cplx	6	4	14	16	24	8	14	21		7	33	18	2	5	28	2	2							aph(3'')-Ib / aph(6)-Id					blaEC
601_2_3_L1_	601	2	3		H21	155	ST155 Cplx	6	4	14	16	24	8	14	21		7	33	18	2	5	28	2	2							aph(3'')-Ib / aph(6)-Id					blaEC
601_3_1_L1_	601	3	1	O9	H30	361		10	99	5	91	8	7	2	650		11	196	148	17	18	164	4	147		aac(3)-IId		aph(3')-Ia								blaEC / blaTEM-1												lnu(F)
601_3_2_L1_	601	3	2	O9	H30	361		10	99	5	91	8	7	2	650		11	196	148	17	18	164	4	147		aac(3)-IId		aph(3')-Ia								blaEC / blaTEM-1												lnu(F)
601_3_3_L1_	601	3	3	O9	H30	361		10	99	5	91	8	7	2	650		11	196	148	17	18	164	4	147		aac(3)-IId		aph(3')-Ia								blaEC / blaTEM-1												lnu(F)
601_4_1_L1_	601	4	1		H8	2522		6	29	5	18	11	8	2	949		5	225	3	192	6	8	2	55							aph(3'')-Ib / aph(6)-Id					blaEC
601_4_2_L1_	601	4	2	O136	H12	329		64	4	5	83	24	8	6	919		58	156	110	17	18	31	112	2												blaEC
601_4_3_L1_	601	4	3	O136	H12	329		64	4	5	83	24	8	6	919		58	156	110	17	18	31	112	2												blaEC
602_1_1_L1_	602	1	1	O9	H25	58	ST155 Cplx	6	4	4	16	24	8	14	24		7	32	18	2	5	8	2	2							aadA1 / aph(3'')-Ib / aph(6)-Id					blaEC / blaTEM-1
602_1_2_L1_	602	1	2	O9	H25	58	ST155 Cplx	6	4	4	16	24	8	14	24		7	32	18	2	5	8	2	2							aadA1 / aph(3'')-Ib / aph(6)-Id					blaEC / blaTEM-1
602_1_3_	602	1	3	O9	H25	58	ST155 Cplx	6	4	4	16	24	8	14	24		7	32	18	2	5	8	2	2							aadA1 / aph(3'')-Ib / aph(6)-Id					blaEC / blaTEM-1
602_2_1_L1_	602	2	1	O160	H16	949		6	4	14	16	24	8	6	21		7	33	18	2	5	28	2	2				aph(3')-Ia			aph(3'')-Ib / aph(6)-Id					blaEC / blaTEM-35
602_2_2_L1_	602	2	2	O9	H25	58	ST155 Cplx	6	4	4	16	24	8	14	24		7	32	18	2	5	8	2	2							aadA1 / aph(3'')-Ib / aph(6)-Id					blaEC / blaTEM-1
602_2_3_L1_	602	2	3	O9	H25	58	ST155 Cplx	6	4	4	16	24	8	14	24		7	32	18	2	5	8	2	2							aadA1 / aph(3'')-Ib / aph(6)-Id					blaEC / blaTEM-1
602_3_1_L1_	602	3	1	O9	H25	58	ST155 Cplx	6	4	4	16	24	8	14	24		7	32	18	2	5	8	2	2							aadA1 / aph(3'')-Ib / aph(6)-Id					blaEC / blaTEM-1
602_3_2_L1_	602	3	2	O80	H2	301	ST165 Cplx	78	27	5	10	12	8	2	917		10	3	110	83	41	1	4	2		ant(2'')-Ia		ant(2'')-Ia / aph(3')-Ia			aadA1 / aph(3'')-Ib	ant(2'')-Ia				blaEC / blaTEM-1
602_3_3_L1_	602	3	3	O80	H2	301	ST165 Cplx	78	27	5	10	12	8	2	917		10	3	110	83	41	1	4	2		ant(2'')-Ia		ant(2'')-Ia / aph(3')-Ia			aadA1 / aph(3'')-Ib	ant(2'')-Ia				blaEC / blaTEM-1
602_4_1_L1_	602	4	1	O35	H21	58	ST155 Cplx	6	4	4	16	24	8	14	87		7	33	18	2	5	8	2	2							aph(3'')-Ib / aph(6)-Id					blaEC / blaTEM-1
602_4_2_L1_	602	4	2	O35	H21	58	ST155 Cplx	6	4	4	16	24	8	14	87		7	33	18	2	5	8	2	2							aph(3'')-Ib / aph(6)-Id					blaEC / blaTEM-1
602_4_3_L1_	602	4	3	O35	H21	58	ST155 Cplx	6	4	4	16	24	8	14	87		7	33	18	2	5	8	2	2							aph(3'')-Ib / aph(6)-Id					blaEC / blaTEM-1
603_1_1_	603	1	1	O8	H27	410	ST23 Cplx	6	4	12	1	20	18	7			6	294	3	2	6	7	2	4							aph(3'')-Ib / aph(6)-Id					blaEC / blaTEM-1
603_1_2_L1_	603	1	2		H32	10	ST10 Cplx	10	11	4	8	8	8	2	466		10	2	7	3	60	1	4	2												blaEC
603_1_3_L1_	603	1	3		H32	10	ST10 Cplx	10	11	4	8	8	8	2	466		10	2	7	3	60	1	4	2												blaEC
603_2_1_L1_	603	2	1		H16	56	ST155 Cplx	6	4	4	18	24	5	14			5	47	48	68	5	205	109	2							aph(3'')-Ib / aph(6)-Id					blaEC
603_2_2_L1_	603	2	2	O86	H51	58	ST155 Cplx	6	4	4	16	24	8	14	87		7	33	18	2	5	8	2	2							aph(3'')-Ib / aph(6)-Id					blaEC
603_2_3_L1_	603	2	3		H16	56	ST155 Cplx	6	4	4	18	24	5	14			5	47	48	68	5	205	109	2							aph(3'')-Ib / aph(6)-Id					blaEC
603_3_1_L1_	603	3	1		H8	2522		6	29	5	18	11	8	2	949		5	225	3	192	6	8	2	55							aph(3'')-Ib / aph(6)-Id					blaEC
603_3_2_L1_	603	3	2		H8	2522		6	29	5	18	11	8	2	949		5	225	3	192	6	8	2	55							aph(3'')-Ib / aph(6)-Id					blaEC
603_3_3_L1_	603	3	3	O9	H30	361		10	99	5	91	8	7	2	650		11	196	148	17	18	164	4	147		aac(3)-IId		aph(3')-Ia								blaEC / blaTEM-1												lnu(F)
603_4_1_L1_	603	4	1	O45	H8	446	ST446 Cplx	6	19	3	26	11	8	6			32	65	3	10	16	7		5							aph(3'')-Ib / aph(6)-Id					blaEC / blaTEM-1
603_4_2_	603	4	2	O51	H46	8580		83	350	530	12	24	22	2				42	38	49	38	101		199							aph(3'')-Ib / aph(6)-Id					blaEC / blaTEM-1
603_4_3_	603	4	3	O35	H21	58	ST155 Cplx	6	4	4	16	24	8	14	87		7	33	18	2	5	8	2	2							aph(3'')-Ib / aph(6)-Id					blaEC / blaTEM-1
604_1_1_L1_	604	1	1	O80	H2	301	ST165 Cplx	78	27	5	10	12	8	2	917		10	3	110	83	41	1	4	2		ant(2'')-Ia		ant(2'')-Ia / aph(3')-Ia			aadA1 / aph(3'')-Ib	ant(2'')-Ia				blaEC / blaTEM-1
604_1_2_L1_	604	1	2	O80	H2	301	ST165 Cplx	78	27	5	10	12	8	2	917		10	3	110	83	41	1	4	2		ant(2'')-Ia		ant(2'')-Ia / aph(3')-Ia			aadA1 / aph(3'')-Ib	ant(2'')-Ia				blaEC / blaTEM-1
604_1_3_L1_	604	1	3		H9	10	ST10 Cplx	10	11	4	8	8	8	2	2		8	2	7	3	7	1	4	2				aph(3')-Ia			aph(3'')-Ib / aph(6)-Id					blaEC / blaTEM-1
604_2_1_L1_	604	2	1	O80	H2	301	ST165 Cplx	78	27	5	10	12	8	2	917		10	3	110	83	41	1	4	2		ant(2'')-Ia		ant(2'')-Ia / aph(3')-Ia			aadA1 / aph(3'')-Ib	ant(2'')-Ia				blaEC / blaTEM-1
604_2_2_L1_	604	2	2	O86	H51	58	ST155 Cplx	6	4	4	16	24	8	14	87		7	33	18	2	5	8	2	2							aph(3'')-Ib / aph(6)-Id					blaEC
604_2_3_L1_	604	2	3		H9	10	ST10 Cplx	10	11	4	8	8	8	2	2		8	2	7	3	7	1	4	2				aph(3')-Ia			aph(3'')-Ib / aph(6)-Id					blaEC / blaTEM-1
604_3_1_L1_	604	3	1	O9	H9	162	ST469 Cplx	9	65	5	1	9	13	6	355		25	3	107	10	71	109	2	57				aph(3')-Ia			aadA1 / aadA5 / aph(3'')-Ib / aph(6)-Id					blaEC / blaOXA-1 / blaTEM-1													mph(B)
604_3_2_L1_	604	3	2	O9	H9	162	ST469 Cplx	9	65	5	1	9	13	6	355		25	3	107	10	71	109	2	57				aph(3')-Ia			aadA1 / aadA5 / aph(3'')-Ib / aph(6)-Id					blaEC / blaOXA-1 / blaTEM-1													mph(B)
604_3_3_L1_	604	3	3	O9	H9	162	ST469 Cplx	9	65	5	1	9	13	6	355		25	3	107	10	71	109	2	57				aph(3')-Ia			aadA1 / aadA5 / aph(3'')-Ib / aph(6)-Id					blaEC / blaOXA-1 / blaTEM-1													mph(B)
604_4_1_	604	4	1	O45	H8	446	ST446 Cplx	6	19	3	26	11	8	6			32	65	3	10	16	7		5							aph(3'')-Ib / aph(6)-Id					blaEC / blaTEM-1
604_4_2_	604	4	2	O45	H8	446	ST446 Cplx	6	19	3	26	11	8	6			32	65	3	10	16	7		5							aph(3'')-Ib / aph(6)-Id					blaEC / blaTEM-1
604_4_3_	604	4	3	O109	H28	730		8	7	1	1	8	18	6	169		10	28	7	3	18	1	4	23												blaEC
605_1_1_L1_	605	1	1	O123	H16	10850		10	11	4	8	8	16	2				2	7	3	7	1		2				aph(3')-Ia			aph(3'')-Ib / aph(6)-Id					blaEC
605_1_2_L1_	605	1	2	O123	H16	10850		10	11	4	8	8	16	2				2	7	3	7	1		2				aph(3')-Ia			aph(3'')-Ib / aph(6)-Id					blaEC
605_1_3_L1_	605	1	3	O32	H4	117		20	45	41	43	5	32	2			2	11	23		10	15	10	12							aadA1 / aph(3'')-Ib / aph(6)-Id					blaEC / blaTEM-1
605_2_1_L1_	605	2	1	O123	H16	10850		10	11	4	8	8	16	2				2	7	3	7	1		2				aph(3')-Ia			aph(3'')-Ib / aph(6)-Id					blaEC
605_2_2_L1_	605	2	2	O123	H16	10850		10	11	4	8	8	16	2				2	7	3	7	1		2				aph(3')-Ia			aph(3'')-Ib / aph(6)-Id					blaEC
605_2_3_L1_	605	2	3	O123	H16	10850		10	11	4	8	8	16	2				2	7	3	7	1		2				aph(3')-Ia			aph(3'')-Ib / aph(6)-Id					blaEC
605_3_1_L1_	605	3	1	O9	H30	361		10	99	5	91	8	7	2	650		11	196	148	17	18	164	4	147		aac(3)-IId		aph(3')-Ia								blaEC / blaTEM-1												lnu(F)
605_3_2_L1_	605	3	2	O9	H30	361		10	99	5	91	8	7	2	650		11	196	148	17	18	164	4	147		aac(3)-IId		aph(3')-Ia								blaEC / blaTEM-1												lnu(F)
605_3_3_L1_	605	3	3	O9	H30	361		10	99	5	91	8	7	2	650		11	196	148	17	18	164	4	147		aac(3)-IId		aph(3')-Ia								blaEC / blaTEM-1												lnu(F)
605_4_1_	605	4	1	O51	H46	8580		83	350	530	12	24	22	2				42	38	49	38	101		199							aph(3'')-Ib / aph(6)-Id					blaEC / blaTEM-1
605_4_2_	605	4	2	O51	H46	8580		83	350	530	12	24	22	2				42	38	49	38	101		199							aph(3'')-Ib / aph(6)-Id					blaEC / blaTEM-1
605_4_3_	605	4	3		H8	2522		6	29	5	18	11	8	2	949		5	225	3	192	6	8	2	55							aph(3'')-Ib / aph(6)-Id					blaEC / blaTEM-1
606_1_1_	606	1	1	O45	H31	58	ST155 Cplx	6	4	4	16	24	8	14	87		7	33	18	2	5	8	2	2												blaEC
606_1_2_	606	1	2	O45	H31	58	ST155 Cplx	6	4	4	16	24	8	14	87		7	33	18	2	5	8	2	2												blaEC
606_1_3_	606	1	3	O45	H31	58	ST155 Cplx	6	4	4	16	24	8	14	87		7	33	18	2	5	8	2	2												blaEC
606_2_1_	606	2	1	O45	H31	58	ST155 Cplx	6	4	4	16	24	8	14	87		7	33	18	2	5	8	2	2												blaEC
606_2_2_	606	2	2	O45	H31	58	ST155 Cplx	6	4	4	16	24	8	14	87		7	33	18	2	5	8	2	2												blaEC
606_2_3_	606	2	3	O45	H31	58	ST155 Cplx	6	4	4	16	24	8	14	87		7	33	18	2	5	8	2	2												blaEC
606_3_1_	606	3	1	O80	H2	301	ST165 Cplx	78	27	5	10	12	8	2	917		10	3	110	83	41	1	4	2		ant(2'')-Ia		ant(2'')-Ia / aph(3')-Ia			aadA1 / aph(3'')-Ib	ant(2'')-Ia				blaEC / blaTEM-1
606_3_2_	606	3	2	O80	H2	301	ST165 Cplx	78	27	5	10	12	8	2	917		10	3	110	83	41	1	4	2		ant(2'')-Ia		ant(2'')-Ia / aph(3')-Ia			aadA1 / aph(3'')-Ib	ant(2'')-Ia				blaEC / blaTEM-1
606_3_3_	606	3	3	O80	H2	301	ST165 Cplx	78	27	5	10	12	8	2	917		10	3	110	83	41	1	4	2		ant(2'')-Ia		ant(2'')-Ia / aph(3')-Ia			aadA1 / aph(3'')-Ib	ant(2'')-Ia				blaEC / blaTEM-1
606_4_1_	606	4	1	O51	H46	8580		83	350	530	12	24	22	2				42	38	49	38	101		199							aph(3'')-Ib / aph(6)-Id					blaEC / blaTEM-1
606_4_2_	606	4	2	O51	H46	8580		83	350	530	12	24	22	2				42	38	49	38	101		199							aph(3'')-Ib / aph(6)-Id					blaEC / blaTEM-1
606_4_3_	606	4	3	O51	H46	8580		83	350	530	12	24	22	2				42	38	49	38	101		199							aph(3'')-Ib / aph(6)-Id					blaEC / blaTEM-1
607_1_1_	607	1	1		H8	2522		6	29	5	18	11	8	2	949		5	225	3	192	6	8	2	55							aph(3'')-Ib / aph(6)-Id					blaEC
607_1_2_	607	1	2		H8	2522		6	29	5	18	11	8	2	949		5	225	3	192	6	8	2	55							aph(3'')-Ib / aph(6)-Id					blaEC
607_1_3_	607	1	3		H8	2522		6	29	5	18	11	8	2	949		5	225	3	192	6	8	2	55							aph(3'')-Ib / aph(6)-Id					blaEC
607_2_1_	607	2	1		H8	2522		6	29	5	18	11	8	2	949		5	225	3	192	6	8	2	55							aph(3'')-Ib / aph(6)-Id					blaEC
607_2_2_	607	2	2		H8	2522		6	29	5	18	11	8	2	949		5	225	3	192	6	8	2	55							aph(3'')-Ib / aph(6)-Id					blaEC
607_2_3_	607	2	3		H8	2522		6	29	5	18	11	8	2	949		5	225	3	192	6	8	2	55							aph(3'')-Ib / aph(6)-Id					blaEC
607_3_1_	607	3	1	O80	H2	301	ST165 Cplx	78	27	5	10	12	8	2	917		10	3	110	83	41	1	4	2		ant(2'')-Ia		ant(2'')-Ia / aph(3')-Ia			aadA1 / aph(3'')-Ib	ant(2'')-Ia				blaEC / blaTEM-1
607_3_2_	607	3	2	O80	H2	301	ST165 Cplx	78	27	5	10	12	8	2	917		10	3	110	83	41	1	4	2		ant(2'')-Ia		ant(2'')-Ia / aph(3')-Ia			aadA1 / aph(3'')-Ib	ant(2'')-Ia				blaEC / blaTEM-1
607_3_3_	607	3	3	O80	H2	301	ST165 Cplx	78	27	5	10	12	8	2	917		10	3	110	83	41	1	4	2		ant(2'')-Ia		ant(2'')-Ia / aph(3')-Ia			aadA1 / aph(3'')-Ib	ant(2'')-Ia				blaEC / blaTEM-1
607_4_1_	607	4	1	O51	H46	8580		83	350	530	12	24	22	2				42	38	49	38	101		199							aph(3'')-Ib / aph(6)-Id					blaEC / blaTEM-1
607_4_2_	607	4	2	O176	H4	57	ST350 Cplx	6	31	5	28	1	1	2	305		22	41	21	92	23	23	20	18		aac(3)-IV	aph(4)-Ia	aph(3')-Ia			aadA1 / aadA2 / aph(3'')-Ib / aph(6)-Id					blaEC / blaTEM													mph(B)
607_4_3_	607	4	3	O51	H46	8580		83	350	530	12	24	22	2				42	38	49	38	101		199							aph(3'')-Ib / aph(6)-Id					blaEC / blaTEM-1
608_1_1_	608	1	1	O15	H18	69	ST69 Cplx	21	35	27	6	5	5	4	3		3	8	5	11	8	3	5	3							aadA1 / aph(3'')-Ib					blaEC / blaTEM-1
608_1_2_	608	1	2	O15	H18	69	ST69 Cplx	21	35	27	6	5	5	4	3		3	8	5	11	8	3	5	3							aadA1 / aph(3'')-Ib					blaEC / blaTEM-1
608_1_3_	608	1	3	O15	H18	69	ST69 Cplx	21	35	27	6	5	5	4	3		3	8	5	11	8	3	5	3							aadA1 / aph(3'')-Ib					blaEC / blaTEM-1
608_2_1_	608	2	1	O8	H25	3249		6	4	313	1	20	18	7	66		6	5	3	2	6	7	2	4												blaEC
608_2_2_	608	2	2	O8	H25	3249		6	4	313	1	20	18	7	66		6	5	3	2	6	7	2	4												blaEC
608_2_3_	608	2	3	O15	H18	69	ST69 Cplx	21	35	27	6	5	5	4	3		3	8	5	11	8	3	5	3							aadA1 / aph(3'')-Ib					blaEC / blaTEM-1
608_3_1_	608	3	1		H8	2522		6	29	5	18	11	8	2	949		5	225	3	192	6	8	2	55							aph(3'')-Ib / aph(6)-Id					blaEC
608_3_2_	608	3	2		H8	2522		6	29	5	18	11	8	2	949		5	225	3	192	6	8	2	55							aph(3'')-Ib / aph(6)-Id					blaEC
608_3_3_	608	3	3		H8	2522		6	29	5	18	11	8	2	949		5	225	3	192	6	8	2	55							aph(3'')-Ib / aph(6)-Id					blaEC
608_4_1_	608	4	1	O113	H21	3695		9	19	5	18	11	122	14			5	47	4	10	5		4	50							aph(3'')-Ib / aph(6)-Id					blaEC
608_4_2_	608	4	2	O113	H21	3695		9	19	5	18	11	122	14			5	47	4	10	5		4	50							aph(3'')-Ib / aph(6)-Id					blaEC
608_4_3_	608	4	3	O113	H21	3695		9	19	5	18	11	122	14			5	47	4	10	5		4	50							aph(3'')-Ib / aph(6)-Id					blaEC
609_1_1_	609	1	1	O9	H30	361		10	99	5	91	8	7	2	650		11	196	148	17	18	164	4	147		aac(3)-IId		aph(3')-Ia								blaEC / blaTEM-1												lnu(F)
609_1_2_	609	1	2	O9	H30	361		10	99	5	91	8	7	2	650		11	196	148	17	18	164	4	147		aac(3)-IId		aph(3')-Ia								blaEC / blaTEM-1												lnu(F)
609_1_3_	609	1	3	O9	H30	361		10	99	5	91	8	7	2	650		11	196	148	17	18	164	4	147		aac(3)-IId		aph(3')-Ia								blaEC / blaTEM-1												lnu(F)
609_2_1_	609	2	1	O9	H30	361		10	99	5	91	8	7	2	650		11	196	148	17	18	164	4	147		aac(3)-IId		aph(3')-Ia								blaEC / blaTEM-1												lnu(F)
609_2_2_	609	2	2	O9	H30	361		10	99	5	91	8	7	2	650		11	196	148	17	18	164	4	147		aac(3)-IId		aph(3')-Ia								blaEC / blaTEM-1												lnu(F)
609_2_3_	609	2	3	O9	H30	361		10	99	5	91	8	7	2	650		11	196	148	17	18	164	4	147		aac(3)-IId		aph(3')-Ia								blaEC / blaTEM-1												lnu(F)
609_3_1_	609	3	1	O9	H30	361		10	99	5	91	8	7	2	650		11	196	148	17	18	164	4	147		aac(3)-IId		aph(3')-Ia								blaEC / blaTEM-1												lnu(F)
609_3_2_	609	3	2	O9	H30	361		10	99	5	91	8	7	2	650		11	196	148	17	18	164	4	147		aac(3)-IId		aph(3')-Ia								blaEC / blaTEM-1												lnu(F)
609_3_3_	609	3	3	O9	H30	361		10	99	5	91	8	7	2	650		11	196	148	17	18	164	4	147		aac(3)-IId		aph(3')-Ia								blaEC / blaTEM-1												lnu(F)
609_4_1_	609	4	1	O49	H30	58	ST155 Cplx	6	4	4	16	24	8	14	87		7	33	18	2	5	8	2	2												blaEC
609_4_2_	609	4	2	O49	H30	58	ST155 Cplx	6	4	4	16	24	8	14	87		7	33	18	2	5	8	2	2												blaEC
609_4_3_	609	4	3	O49	H30	58	ST155 Cplx	6	4	4	16	24	8	14	87		7	33	18	2	5	8	2	2												blaEC
610_1_1_	610	1	1	O123	H16	10	ST10 Cplx	10	11	4	8	8	8	2				2	7	3	7	1	4	2												blaEC
610_1_2_	610	1	2	O55	H12	101	ST101 Cplx	43	41	15	18	11	7	6			32	208	4	10	16	7	4	5				aph(3')-Ia			aph(3'')-Ib / aph(6)-Id					blaEC / blaTEM-1
610_1_3_	610	1	3	O55	H12	101	ST101 Cplx	43	41	15	18	11	7	6			32	208	4	10	16	7	4	5				aph(3')-Ia			aph(3'')-Ib / aph(6)-Id					blaEC / blaTEM-1
610_2_1_	610	2	1	O123	H16	10	ST10 Cplx	10	11	4	8	8	8	2				2	7	3	7	1	4	2												blaEC
610_2_2_	610	2	2	O55	H12	101	ST101 Cplx	43	41	15	18	11	7	6			32	208	4	10	16	7	4	5				aph(3')-Ia			aph(3'')-Ib / aph(6)-Id					blaEC / blaTEM-1
610_2_3_	610	2	3	O55	H12	101	ST101 Cplx	43	41	15	18	11	7	6			32	208	4	10	16	7	4	5				aph(3')-Ia			aph(3'')-Ib / aph(6)-Id					blaEC / blaTEM-1
610_3_1_	610	3	1	O84	H2	306		77	7	7	18	54	18	7			21	218	3	146	160	1		2												blaEC
610_3_2_	610	3	2	O84	H2	306		77	7	7	18	54	18	7			21	218	3	146	160	1		2												blaEC
610_3_3_	610	3	3	O84	H2	306		77	7	7	18	54	18	7			21	218	3	146	160	1		2												blaEC
610_4_1_	610	4	1	O35	H21	58	ST155 Cplx	6	4	4	16	24	8	14	87		7	33	18	2	5	8	2	2							aph(3'')-Ib / aph(6)-Id					blaEC / blaTEM-1
610_4_2_	610	4	2	O136	H12	329		64	4	5	83	24	8	6	919		58	156	110	17	18	31	112	2												blaEC
610_4_3_	610	4	3	O35	H21	58	ST155 Cplx	6	4	4	16	24	8	14	87		7	33	18	2	5	8	2	2							aph(3'')-Ib / aph(6)-Id					blaEC / blaTEM-1
611_1_1_	611	1	1	O127	H40	10	ST10 Cplx	10	11	4	8	8	8	2			8	104	7	99	7	1	4	2												blaEC
611_1_2_	611	1	2	O127	H40	10	ST10 Cplx	10	11	4	8	8	8	2			8	104	7	99	7	1	4	2												blaEC
611_1_3_	611	1	3	O127/O90	H40	10	ST10 Cplx	10	11	4	8	8	8	2			8	104	7	99	7	1	4	2												blaEC
611_2_1_	611	2	1		H40	10	ST10 Cplx	10	11	4	8	8	8	2			8	104	7	99	7	1	4	2												blaEC
611_2_2_	611	2	2	O8	H19	162	ST469 Cplx	9	65	5	1	9	13	6	893		25	3	4	10	78	29	2	5				aph(3')-Ia			aph(3'')-Ib / aph(6)-Id					blaEC / blaTEM-1
611_2_3_	611	2	3		H40	10	ST10 Cplx	10	11	4	8	8	8	2			8	104	7	99	7	1	4	2												blaEC
611_3_1_	611	3	1	O9	H25	58	ST155 Cplx	6	4	4	16	24	8	14	24		7	32	18	2	5	8	2	2				aph(3')-Ia			aph(3'')-Ib / aph(6)-Id					blaEC / blaTEM-1
611_3_2_	611	3	2	O9	H9	162	ST469 Cplx	9	65	5	1	9	13	6	355		25	3	107	10	71	109	2	57				aph(3')-Ia			aadA1 / aadA5 / aph(3'')-Ib / aph(6)-Id					blaEC / blaOXA-1 / blaTEM-1													mph(B)
611_3_3_	611	3	3	O9	H9	162	ST469 Cplx	9	65	5	1	9	13	6	355		25	3	107	10	71	109	2	57				aph(3')-Ia			aadA1 / aadA5 / aph(3'')-Ib / aph(6)-Id					blaEC / blaOXA-1 / blaTEM-1													mph(B)
611_4_1_	611	4	1	O136	H12	329		64	4	5	83	24	8	6	919		58	156	110	17	18	31	112	2												blaEC
611_4_2_	611	4	2	O136	H12	329		64	4	5	83	24	8	6	919		58	156	110	17	18	31	112	2												blaEC
611_4_3_	611	4	3	O136	H12	329		64	4	5	83	24	8	6	919		58	156	110	17	18	31	112	2												blaEC
612_1_1_	612	1	1	O80	H2	301	ST165 Cplx	78	27	5	10	12	8	2	917		10	3	110	83	41	1	4	2		aac(3)-IV	aph(4)-Ia	aph(3')-Ia			aph(3'')-Ib / aph(6)-Id					blaEC / blaTEM-1
612_1_2_	612	1	2	O80	H2	301	ST165 Cplx	78	27	5	10	12	8	2	917		10	3	110	83	41	1	4	2		aac(3)-IV	aph(4)-Ia	aph(3')-Ia			aph(3'')-Ib / aph(6)-Id					blaEC / blaTEM-1
612_1_3_	612	1	3	O80	H2	301	ST165 Cplx	78	27	5	10	12	8	2	917		10	3	110	83	41	1	4	2		aac(3)-IV	aph(4)-Ia	aph(3')-Ia			aph(3'')-Ib / aph(6)-Id					blaEC / blaTEM-1
612_2_1_	612	2	1	O80	H2	301	ST165 Cplx	78	27	5	10	12	8	2	917		10	3	110	83	41	1	4	2		aac(3)-IV	aph(4)-Ia	aph(3')-Ia			aph(3'')-Ib / aph(6)-Id					blaEC / blaTEM-1
612_2_2_	612	2	2	O80	H2	301	ST165 Cplx	78	27	5	10	12	8	2	917		10	3	110	83	41	1	4	2		aac(3)-IV	aph(4)-Ia	aph(3')-Ia			aph(3'')-Ib / aph(6)-Id					blaEC / blaTEM-1
612_2_3_	612	2	3	O80	H2	301	ST165 Cplx	78	27	5	10	12	8	2	917		10	3	110	83	41	1	4	2		aac(3)-IV	aph(4)-Ia	aph(3')-Ia			aph(3'')-Ib / aph(6)-Id					blaEC / blaTEM-1
612_3_1_	612	3	1	O9	H30	361		10	99	5	91	8	7	2	650		11	196	148	17	18	164	4	147		aac(3)-IId		aph(3')-Ia								blaEC / blaTEM-1												lnu(F)
612_3_2_	612	3	2	O15	H1	69	ST69 Cplx	21	35	27	6	5	5	4	3		3	8	5	11	8	3	5	3							aadA1					blaEC / blaTEM-1
612_3_3_	612	3	3		H18	69	ST69 Cplx	21	35	27	6	5	5	4	3		3	8	5	11	8	3	5	3				aph(3')-Ia			aph(3'')-Ib / aph(6)-Id					blaEC / blaTEM-1
612_4_1_	612	4	1	O49	H30	58	ST155 Cplx	6	4	4	16	24	8	14	87		7	33	18	2	5	8	2	2												blaEC
612_4_2_	612	4	2	O10	H25	6126		48	46	69	253	11	327	148			11	3		52			18	20		aac(3)-IIa										blaEC / blaTEM-1
612_4_3_	612	4	3	O49	H30	58	ST155 Cplx	6	4	4	16	24	8	14	87		7	33	18	2	5	8	2	2												blaEC
613_1_1_	613	1	1		H8	2522		6	29	5	18	11	8	2	949		5	225	3	192	6	8	2	55							aph(3'')-Ib / aph(6)-Id					blaEC
613_1_2_	613	1	2		H8	2522		6	29	5	18	11	8	2	949		5	225	3	192	6	8	2	55							aph(3'')-Ib / aph(6)-Id					blaEC
613_1_3_	613	1	3	O123	H16	10850		10	11	4	8	8	16	2				2	7	3	7	1	4	2		aac(3)-IIa		aph(3')-Ia			aph(3'')-Ib / aph(6)-Id					blaEC / blaTEM-1
613_2_1_	613	2	1		H8	2522		6	29	5	18	11	8	2	949		5	225	3	192	6	8	2	55							aph(3'')-Ib / aph(6)-Id					blaEC
613_2_2_	613	2	2		H8	2522		6	29	5	18	11	8	2	949		5	225	3	192	6	8	2	55							aph(3'')-Ib / aph(6)-Id					blaEC
613_2_3_	613	2	3		H8	2522		6	29	5	18	11	8	2	949		5	225	3	192	6	8	2	55							aph(3'')-Ib / aph(6)-Id					blaEC
613_3_1_	613	3	1	O113	H4	10	ST10 Cplx	10	11	4	8	8	8	2	367		8	104	7	3	7	1	4	2												blaEC
613_3_2_	613	3	2	O9	H30	361		10	99	5	91	8	7	2	650		11	196	148	17	18	164	4	147		aac(3)-IId		aph(3')-Ia								blaEC / blaTEM-1												lnu(F)
613_3_3_	613	3	3	O9	H30	361		10	99	5	91	8	7	2	650		11	196	148	17	18	164	4	147		aac(3)-IId		aph(3')-Ia								blaEC / blaTEM-1												lnu(F)
613_4_1_	613	4	1	O49	H30	58	ST155 Cplx	6	4	4	16	24	8	14	87		7	33	18	2	5	8	2	2												blaEC
613_4_2_	613	4	2	O49	H30	58	ST155 Cplx	6	4	4	16	24	8	14	87		7	33	18	2	5	8	2	2												blaEC
613_4_3_	613	4	3	O49	H30	58	ST155 Cplx	6	4	4	16	24	8	14	87		7	33	18	2	5	8	2	2												blaEC
614_1_1_	614	1	1		H28	58	ST155 Cplx	6	4	4	16	24	8	14			7	33	18	2	5		2	2				aph(3')-Ia			aadA1 / aph(3'')-Ib / aph(6)-Id					blaEC / blaTEM-1													mph(B)
614_1_2_	614	1	2		H28	58	ST155 Cplx	6	4	4	16	24	8	14			7	33	18	2	5		2	2				aph(3')-Ia			aadA1 / aph(3'')-Ib / aph(6)-Id					blaEC / blaTEM-1													mph(B)
614_1_3_	614	1	3		H28	58	ST155 Cplx	6	4	4	16	24	8	14			7	33	18	2	5		2	2				aph(3')-Ia			aadA1 / aph(3'')-Ib / aph(6)-Id					blaEC / blaTEM-1													mph(B)
614_2_1_	614	2	1		H28	58	ST155 Cplx	6	4	4	16	24	8	14			7	33	18	2	5		2	2				aph(3')-Ia			aadA1 / aph(3'')-Ib / aph(6)-Id					blaEC / blaTEM-1													mph(B)
614_2_2_	614	2	2		H28	58	ST155 Cplx	6	4	4	16	24	8	14			7	33	18	2	5		2	2				aph(3')-Ia			aadA1 / aph(3'')-Ib / aph(6)-Id					blaEC / blaTEM-1													mph(B)
614_2_3_	614	2	3		H28	58	ST155 Cplx	6	4	4	16	24	8	14			7	33	18	2	5		2	2				aph(3')-Ia			aadA1 / aph(3'')-Ib / aph(6)-Id					blaEC / blaTEM-1													mph(B)
614_3_1_	614	3	1	O123	H16	10850		10	11	4	8	8	16	2				2	7	3	7	1	4	2		aac(3)-IIa		aph(3')-Ia			aph(3'')-Ib / aph(6)-Id					blaEC / blaTEM-1
614_3_2_	614	3	2	O80	H2	301	ST165 Cplx	78	27	5	10	12	8	2	917		10	3	110	83	41	1	4	2		ant(2'')-Ia		ant(2'')-Ia / aph(3')-Ia			aadA1 / aph(3'')-Ib	ant(2'')-Ia				blaEC / blaTEM-1
614_3_3_	614	3	3	O80	H2	301	ST165 Cplx	78	27	5	10	12	8	2	917		10	3	110	83	41	1	4	2		aac(3)-IIa / ant(2'')-Ia		ant(2'')-Ia / aph(3')-Ia			aadA1 / aph(3'')-Ib	ant(2'')-Ia				blaEC / blaTEM-1
614_4_1_	614	4	1	O103	H11	723	ST29 Cplx	16	154	12	16	9	7	7			5	3	4	52		1	4	66							aph(3'')-Ib / aph(6)-Id					blaEC / blaTEM-1
614_4_2_	614	4	2	O51	H46	8580		83	350	530	12	24	22	2				42	38	49	38	101		199							aph(3'')-Ib / aph(6)-Id					blaEC / blaTEM-1
614_4_3_	614	4	3	O103	H11	723	ST29 Cplx	16	154	12	16	9	7	7			5	3	4	52		1	4	66							aph(3'')-Ib / aph(6)-Id					blaEC / blaTEM-1
615_1_1_	615	1	1	O117	H16	1302		196	11	5	1	12	8	6			10	28	7	3	16	1	4													blaEC
615_1_2_	615	1	2		H16	56	ST155 Cplx	6	4	4	18	24	5	14			5	47	48	68	5	205	109	2							aph(3'')-Ib / aph(6)-Id					blaEC
615_1_3_	615	1	3		H16	56	ST155 Cplx	6	4	4	18	24	5	14			5	47	48	68	5	205	109	2							aph(3'')-Ib / aph(6)-Id					blaEC
615_2_1_	615	2	1		H16	56	ST155 Cplx	6	4	4	18	24	5	14			5	47	48	68	5	205	109	2							aph(3'')-Ib / aph(6)-Id					blaEC
615_2_2_	615	2	2		H16	56	ST155 Cplx	6	4	4	18	24	5	14			5	47	48	68	5	205	109	2							aph(3'')-Ib / aph(6)-Id					blaEC
615_2_3_	615	2	3		H16	56	ST155 Cplx	6	4	4	18	24	5	14			5	47	48	68	5	205	109	2							aph(3'')-Ib / aph(6)-Id					blaEC
615_3_1_	615	3	1		H40	13058			419	309	849	268	16	235																						blaEC									uhpT_E350Q
615_3_2_	615	3	2		H40				419	309	849	268	16	235																						blaEC									uhpT_E350Q
615_3_3_	615	3	3		H40				419	309	849	268	16	235																						blaEC									uhpT_E350Q
615_4_1_	615	4	1	O35	H21	58	ST155 Cplx	6	4	4	16	24	8	14	87		7	33	18	2	5	8	2	2							aph(3'')-Ib / aph(6)-Id					blaEC / blaTEM-1
615_4_2_	615	4	2	O35	H21	58	ST155 Cplx	6	4	4	16	24	8	14	87		7	33	18	2	5	8	2	2							aph(3'')-Ib / aph(6)-Id					blaEC / blaTEM-1
615_4_3_	615	4	3	O35	H21	58	ST155 Cplx	6	4	4	16	24	8	14	87		7	33	18	2	5	8	2	2							aph(3'')-Ib / aph(6)-Id					blaEC / blaTEM-1
616_1_1_	616	1	1	O76	H19	675		6	23	32	16	9	8	7			32	3	3	10	159	8	2	5												blaEC
616_1_2_	616	1	2	O9	H10	120		49	4	44	9	11	35	7	341		11	3	4	52	25	31	18	20												blaEC
616_1_3_	616	1	3	O9	H10	120		49	4	44	9	11	35	7	341		11	3	4	52	25	31	18	20												blaEC
616_2_1_	616	2	1	O76	H19	675		6	23	32	16	9	8	7			32	3	3	10	159	8	2	5												blaEC
616_2_2_	616	2	2	O123	H16	10850		10	11	4	8	8	16	2				2	7	3	7	1	4	2		aac(3)-IIa		aph(3')-Ia			aph(3'')-Ib / aph(6)-Id					blaEC / blaTEM-1
616_2_3_	616	2	3	O126	H20	58	ST155 Cplx	6	4	4	16	24	8	14	87		7	33	18	2	5	8	2	2												blaEC
616_3_1_	616	3	1	O9	H30	361		10	99	5	91	8	7	2	650		11	196	148	17	18	164	4	147		aac(3)-IId		aph(3')-Ia								blaEC / blaTEM-1												lnu(F)
616_3_2_	616	3	2	O9	H30	361		10	99	5	91	8	7	2	650		11	196	148	17	18	164	4	147		aac(3)-IId		aph(3')-Ia								blaEC / blaTEM-1												lnu(F)
616_3_3_	616	3	3	O9	H30	361		10	99	5	91	8	7	2	650		11	196	148	17	18	164	4	147		aac(3)-IId		aph(3')-Ia								blaEC / blaTEM-1												lnu(F)
616_4_1_	616	4	1	O35	H21	58	ST155 Cplx	6	4	4	16	24	8	14	87		7	33	18	2	5	8	2	2							aph(3'')-Ib / aph(6)-Id					blaEC / blaTEM-1
616_4_2_	616	4	2	O35	H21	58	ST155 Cplx	6	4	4	16	24	8	14	87		7	33	18	2	5	8	2	2							aph(3'')-Ib / aph(6)-Id					blaEC / blaTEM-1
616_4_3_	616	4	3	O35	H21	58	ST155 Cplx	6	4	4	16	24	8	14	87		7	33	18	2	5	8	2	2							aph(3'')-Ib / aph(6)-Id					blaEC / blaTEM-1
617_1_1_	617	1	1	O126	H33	10	ST10 Cplx	10	11	4	8	8	8	2	2		8	2	7	3	7	1	4	2												blaEC
617_1_2_	617	1	2	O126	H33	10	ST10 Cplx	10	11	4	8	8	8	2	2		8	2	7	3	7	1	4	2												blaEC
617_1_3_	617	1	3	O126	H33	10	ST10 Cplx	10	11	4	8	8	8	2	2		8	2	7	3	7	1	4	2												blaEC
617_2_1_	617	2	1	O126	H33	10	ST10 Cplx	10	11	4	8	8	8	2	2		8	2	7	3	7	1	4	2												blaEC
617_2_2_	617	2	2	O126	H33	10	ST10 Cplx	10	11	4	8	8	8	2	2		8	2	7	3	7	1	4	2												blaEC
617_2_3_	617	2	3	O126	H33	10	ST10 Cplx	10	11	4	8	8	8	2	2		8	2	7	3	7	1	4	2							aph(3'')-Ib / aph(6)-Id					blaEC
617_3_1_	617	3	1	O176	H4	57	ST350 Cplx	6	31	5	28	1	1	2	305		22	41	21	92	23	23	20	18		aac(3)-IV	aph(4)-Ia	aph(3')-Ia			aadA1 / aadA2 / aph(3'')-Ib / aph(6)-Id					blaEC / blaTEM-1													mph(B)
617_3_2_	617	3	2	O80	H2	301	ST165 Cplx	78	27	5	10	12	8	2	917		10	3	110	83	41	1	4	2		ant(2'')-Ia		ant(2'')-Ia / aph(3')-Ia			aadA1 / aph(3'')-Ib	ant(2'')-Ia				blaEC / blaTEM-1
617_3_3_	617	3	3	O9	H30	361		10	99	5	91	8	7	2	650		11	196	148	17	18	164	4	147		aac(3)-IId		aph(3')-Ia								blaEC / blaTEM-1												lnu(F)
617_4_1_	617	4	1	O88	H8	446	ST446 Cplx	6	19	3	26	11	8	6	397		32	65	3	10	16	7	4	5							aph(3'')-Ib / aph(6)-Id					blaEC
617_4_2_	617	4	2	O88	H8	446	ST446 Cplx	6	19	3	26	11	8	6	397		32	65	3	10	16	7	4	5							aph(3'')-Ib / aph(6)-Id					blaEC
617_4_3_	617	4	3	O88	H8	446	ST446 Cplx	6	19	3	26	11	8	6	397		32	65	3	10	16	7	4	5							aph(3'')-Ib / aph(6)-Id					blaEC
618_1_1_	618	1	1		H32	10	ST10 Cplx	10	11	4	8	8	8	2	466		10	2	7	3	60	1	4	2												blaEC
618_1_2_	618	1	2		H32	10	ST10 Cplx	10	11	4	8	8	8	2	466		10	2	7	3	60	1	4	2												blaEC
618_1_3_	618	1	3		H32	10	ST10 Cplx	10	11	4	8	8	8	2	466		10	2	7	3	60	1	4	2												blaEC
618_2_1_	618	2	1		H16	21	ST29 Cplx	16	4	12	16	9	7	7	481		5	3	4	52	84	1	4	66												blaEC
618_2_2_	618	2	2		H16	21	ST29 Cplx	16	4	12	16	9	7	7	481		5	3	4	52	84	1	4	66												blaEC
618_2_3_	618	2	3		H16	21	ST29 Cplx	16	4	12	16	9	7	7	481		5	3	4	52	84	1	4	66												blaEC
618_3_1_	618	3	1	O9	H30	361		10	99	5	91	8	7	2	650		11	196	148	17	18	164	4	147		aac(3)-IId		aph(3')-Ia								blaEC / blaTEM-1												lnu(F)
618_3_2_	618	3	2	O9	H30	361		10	99	5	91	8	7	2	650		11	196	148	17	18	164	4	147		aac(3)-IId		aph(3')-Ia								blaEC / blaTEM-1												lnu(F)
618_3_3_	618	3	3	O9	H30	361		10	99	5	91	8	7	2	650		11	196	148	17	18	164	4	147		aac(3)-IId		aph(3')-Ia								blaEC / blaTEM-1												lnu(F)
618_4_1_	618	4	1	O49	H30	58	ST155 Cplx	6	4	4	16	24	8	14	87		7	33	18	2	5	8	2	2												blaEC
618_4_2_	618	4	2	O49	H30	58	ST155 Cplx	6	4	4	16	24	8	14	87		7	33	18	2	5	8	2	2												blaEC
618_4_3_	618	4	3	O109	H48	339		6	11	708	1	7	8	2	344		58	28	3	99	16	1	4	4												blaEC
619_1_1_	619	1	1	O15	H18	69	ST69 Cplx	21	35	27	6	5	5	4	3		3	8	5	11	8	3	5	3							aph(3'')-Ib / aph(6)-Id					blaEC / blaTEM-1
619_1_2_	619	1	2	O15	H18	69	ST69 Cplx	21	35	27	6	5	5	4	3		3	8	5	11	8	3	5	3							aph(3'')-Ib / aph(6)-Id					blaEC / blaTEM-1
619_1_3_	619	1	3	O15	H18	69	ST69 Cplx	21	35	27	6	5	5	4	3		3	8	5	11	8	3	5	3							aph(3'')-Ib / aph(6)-Id					blaEC / blaTEM-1
619_2_1_	619	2	1	O15	H18	69	ST69 Cplx	21	35	27	6	5	5	4	3		3	8	5	11	8	3	5	3							aph(3'')-Ib / aph(6)-Id					blaEC / blaTEM-1
619_2_2_	619	2	2	O15	H18	69	ST69 Cplx	21	35	27	6	5	5	4	3		3	8	5	11	8	3	5	3							aph(3'')-Ib / aph(6)-Id					blaEC / blaTEM-1
619_2_3_	619	2	3	O84	H2	13059		6	6	14	18		7	71			5	47	3	26		7	4	50				aph(3')-Ia			aph(3'')-Ib / aph(6)-Id					blaEC / blaTEM-1
619_3_1_	619	3	1	O15	H18	69	ST69 Cplx	21	35	27	6	5	5	4	3		3	8	5	11	8	3	5	3							aph(3'')-Ib / aph(6)-Id					blaEC / blaTEM-1
619_3_2_	619	3	2	O15	H18	69	ST69 Cplx	21	35	27	6	5	5	4	3		3	8	5	11	8	3	5	3							aph(3'')-Ib / aph(6)-Id					blaEC / blaTEM-1
619_3_3_	619	3	3	O117	H16	1302		196	11	5	1	12	8	6			10	28	7	3	16	1	4													blaEC
619_4_1_	619	4	1	O45	H31	58	ST155 Cplx	6	4	4	16	24	8	14	87		7	33	18	2	5	8	2	2												blaEC
619_4_2_	619	4	2	O3	H8	448	ST448 Cplx	6	6	5	16	11	8	7			5	91	3	26	5	1	2													blaEC
619_4_3_	619	4	3	O45	H31	58	ST155 Cplx	6	4	4	16	24	8	14	87		7	33	18	2	5	8	2	2												blaEC
620_1_1_	620	1	1	O8	H10	162	ST469 Cplx	9	65	5	1	9	13	6	355		25	3	107	10	71	109	2	57							aadA5 / aph(3'')-Ib / aph(6)-Id					blaEC / blaTEM-1
620_1_2_	620	1	2	O8	H10	162	ST469 Cplx	9	65	5	1	9	13	6	355		25	3	107	10	71	109	2	57							aadA5 / aph(3'')-Ib / aph(6)-Id					blaEC / blaTEM-1
620_1_3_	620	1	3	O8	H10	162	ST469 Cplx	9	65	5	1	9	13	6	355		25	3	107	10	71	109	2	57							aadA5 / aph(3'')-Ib / aph(6)-Id					blaEC / blaTEM-1
620_2_1_	620	2	1	O8	H10	162	ST469 Cplx	9	65	5	1	9	13	6	355		25	3	107	10	71	109	2	57							aadA5 / aph(3'')-Ib / aph(6)-Id					blaEC / blaTEM-1
620_2_2_	620	2	2	O8	H10	162	ST469 Cplx	9	65	5	1	9	13	6	355		25	3	107	10	71	109	2	57							aadA5 / aph(3'')-Ib / aph(6)-Id					blaEC / blaTEM-1
620_2_3_	620	2	3	O8	H10	162	ST469 Cplx	9	65	5	1	9	13	6	355		25	3	107	10	71	109	2	57							aadA5 / aph(3'')-Ib / aph(6)-Id					blaEC / blaTEM-1
620_3_1_	620	3	1	O123	H16	10	ST10 Cplx	10	11	4	8	8	8	2				2	7	3	7	1	4	2		aac(3)-IV	aph(4)-Ia	aph(3')-Ia			aadA1 / aph(3'')-Ib / aph(6)-Id					blaEC / blaTEM-1													mph(B)
620_3_2_	620	3	2	O15	H18	69	ST69 Cplx	21	35	27	6	5	5	4	3		3	8	5	11	8	3	5	3							aph(3'')-Ib / aph(6)-Id					blaEC / blaTEM-1
620_3_3_	620	3	3	O123	H16	10	ST10 Cplx	10	11	4	8	8	8	2				2	7	3	7	1	4	2		aac(3)-IV	aph(4)-Ia	aph(3')-Ia			aadA1 / aph(3'')-Ib / aph(6)-Id					blaEC / blaTEM-1													mph(B)
620_4_1_	620	4	1	O125ab	H45	58	ST155 Cplx	6	4	4	16	24	8	14	87		7	33	18	2	5	8	2	2							aadA1					blaEC
620_4_2_	620	4	2	O98	H5	3057		290	54	55	324	35	40	223			96		117			125	122	116		ant(2'')-Ia		ant(2'')-Ia			aadA1	ant(2'')-Ia				blaEC / blaTEM-1
620_4_3_	620	4	3	O88	H8	446	ST446 Cplx	6	19	3	26	11	8	6	397		32	65	3	10	16	7	4	5							aph(3'')-Ib / aph(6)-Id					blaEC
621_1_1_	621	1	1	O109	H32	13057	ST86 Cplx	9	6	33	131		8	7				31	4	26	16	29	2	2												blaEC
621_1_2_	621	1	2	O109	H32			9	6	33	131		8	7				31	4	26	16	29	2	2				aph(3')-Ia								blaEC
621_1_3_	621	1	3	O109	H32			9	6	33	131		8	7				31	4	26	16	29	2	2				aph(3')-Ia								blaEC
621_2_1_	621	2	1		H7	1308		6	6	33	1	24	8	7			87	3	4	52	16	29	2	2												blaEC
621_2_2_	621	2	2	O82	H20	124		6	19	3	18	9	38	6			25		48	52	16	57		50												blaEC									uhpT_E350Q
621_2_3_	621	2	3	O82	H20	124		6	19	3	18	9	38	6			25		48	52	16	57		50												blaEC									uhpT_E350Q
621_3_1_	621	3	1		H8	2522		6	29	5	18	11	8	2	949		5	225	3	192	6	8	2	55							aph(3'')-Ib / aph(6)-Id					blaEC
621_3_2_	621	3	2		H8	2522		6	29	5	18	11	8	2	949		5	225	3	192	6	8	2	55							aph(3'')-Ib / aph(6)-Id					blaEC
621_3_3_	621	3	3		H16	21	ST29 Cplx	16	4	12	16	9	7	7	481		5	3	4	52	84	1	4	66												blaEC
621_4_1_	621	4	1	O168	H8	718		6	19	3	26	9	8	6			25	65	48	10	16		4	5							aph(3'')-Ib / aph(6)-Id					blaEC
621_4_2_	621	4	2	O168	H8	718		6	19	3	26	9	8	6			25	65	48	10	16		4	5							aph(3'')-Ib / aph(6)-Id					blaEC
621_4_3_	621	4	3	O168	H8	718		6	19	3	26	9	8	6			25	65	48	10	16		4	5							aph(3'')-Ib / aph(6)-Id					blaEC
622_1_1_	622	1	1	O25	H21	2521		6	19	3	135	11	8	6			50			10	5	7	4	5												blaEC									uhpT_E350Q
622_1_2_	622	1	2	O25	H21	2521		6	19	3	135	11	8	6			50			10	5	7	4	5												blaEC									uhpT_E350Q
622_1_3_	622	1	3	O55	H12	101	ST101 Cplx	43	41	15	18	11	7	6			32	208	4	10	16	7	4	5							aph(3'')-Ib / aph(6)-Id					blaEC
622_2_1_	622	2	1	O25	H21	2521		6	19	3	135	11	8	6			50			10	5	7	4	5												blaEC									uhpT_E350Q
622_2_2_	622	2	2	O55	H12	101	ST101 Cplx	43	41	15	18	11	7	6			32	208	4	10	16	7	4	5							aph(3'')-Ib / aph(6)-Id					blaEC
622_2_3_	622	2	3	O88	H8	446	ST446 Cplx	6	19	3	26	11	8	6	397		32	65	3	10	16	7	4	5												blaEC
622_3_1_	622	3	1	O9	H30	361		10	99	5	91	8	7	2	650		11	196	148	17	18	164	4	147		aac(3)-IId		aph(3')-Ia								blaEC / blaTEM-1												lnu(F)
622_3_2_	622	3	2	O9	H9	162	ST469 Cplx	9	65	5	1	9	13	6	355		25	3	107	10	71	109	2	57				aph(3')-Ia			aadA1 / aadA5 / aph(3'')-Ib / aph(6)-Id					blaEC / blaOXA-1 / blaTEM-1													mph(B)
622_3_3_	622	3	3	O9	H25	58	ST155 Cplx	6	4	4	16	24	8	14	24		7	32	18	2	5	8	2	2							aadA1 / aph(3'')-Ib / aph(6)-Id					blaEC / blaTEM-1
622_4_1_	622	4	1	O45	H31	58	ST155 Cplx	6	4	4	16	24	8	14	87		7	33	18	2	5	8	2	2												blaEC
622_4_2_	622	4	2	O49	H30	58	ST155 Cplx	6	4	4	16	24	8	14	87		7	33	18	2	5	8	2	2												blaEC
622_4_3_	622	4	3	O45	H31	58	ST155 Cplx	6	4	4	16	24	8	14	87		7	33	18	2	5	8	2	2												blaEC
[truncated: 308 more columns]
